# Supplementary material for: A case report of the sustained and rapid response of bevacizumab in a TP53-positive breast cancer and liver metastatic patient through personalized medicine
Source: Front Oncol. 2022 Sep 2;12:940678. doi: 10.3389/fonc.2022.940678 (PMC9479335; doi:10.3389/fonc.2022.940678)
Supplement: Supplementary file 1 [file Table_1.xlsx]

## Sheet: table 1.
Table 1. The genes highlighted in this table correspond to the ones associated with a damaging or potentially damaging effect. The non-highlighted genes are the ones where we didn’t identify any actionable variant.
ABL1	ACVR1	ACVR1B	ACVR2A	AJUBA	AKT1	AKT2	AKT3	ALB	ALK
AMER1	APC	APEX1	APLNR	APOB	AR	ARAF	ARHGAP35	ARID1A	ARID2
ARID5B	ATF7IP	ATM	ATP11B	ATR	ATRX	ATXN3	AURKA	AXIN1	AXIN2
B2M	BAP1	BCL2	BCL2L1	BCL2L11	BCL9	BCOR	BIRC2	BIRC3	BRAF
BRCA1	BRCA2	BRD7	BTG2	BTK	CARD11	CASP8	CBL	CCND1	CCND2
CCND3	CCNE1	CD44	CD70	CD79B	CDH1	CDK12	CDK2	CDK4	CDK6
CDKN2A	CDKN2A	CEBPA	CHD3	CHD4	CHD8	CHEK2	COL5A1	CREBBP	CSF1R
CSNK2A1	CTNNB1	CTNND1	CUL1	CUL3	CYP2C19	CYP2D6	DACH1	DCUN1D1	DDR2
DICER1	DNMT3A	DPYD	EEF2	EGFR	ELF3	EP300	EPHA2	EPHA3	EPHA5
ERBB2	ERBB3	ERBB4	ERCC2	ESR1	EZH2	FANCA	FANCC	FANCD2	FANCE
FANCF	FANCI	FANCL	FAS	FAT1	FBXW7	FGF3	FGFR1	FGFR2	FGFR3
FGFR4	FLCN	FLT1	FLT3	FLT4	FOXA1	FOXA2	FOXL2	FOXQ1	GAS6-AS1
GATA1	GATA2	GATA3	GATA6	GAN11	GANQ	GNAS	H3F3A	H3F3C	HGF
HIST1H3B	HNF1A	HRAS	IDH1	IDH2	IGF1R	IL6	IL65T	IL7R	INSR
JAK1	JAK2	JAK3	KDM6A	KDR	KEAP1	KIT	KMT2A	KMT2B	KMT2C
KMT2D	KNSTRN	KRAS	LYN	MAGOH	MAP2K1	MAP2K2	MAP2K4	MAP3K1	MAP3K4
MAPK1	MDM2	MDM4	MECOM	MED12	MEN1	MET	MGA	MLH1	MPL
MER11A	MSH2	MSH3	MSH6	MTOR	MUC6	MYC	MYCL	MYCN	MYD88
MYO18A	NCOR1	NF1	NF2	NFE2L2	NKX2-1	NKX2-8	NOTCH1	NOTCH2	NOTCH3
NPM1	NRAS	NSD1	NTRK1	NTRK2	NTRK3	NUP133	NUP93	PALB2	PAX5
PBRM1	PD-1	PD-L1	PD-L2	PDGFRA	PDGFRB	PIK3CA	PIK3CB	PIK3CG	PIK3R1
PIK3R2	PIM1	PMS2	POLD1	POLE	PPP2RIA	PPP6C	PPKAR1A	PRKCI	PRKDC
PSIP1	PTCH1	PTEN	PTMA	PTPDC1	PTPN11	PTPRC	PTPRD	RAC1	RAD21
RAD50	RAD51	RAD51B	RAD51C	RAD51D	RAF1	RARA	RASA1	RB1	RBM10
RET	RFC1	RHEB	RHOA	RHOB	RICTOR	RNF43	ROS1	RPS6KA3	RPS6KB1
RPTOR	RQCD1	RRAS2	RUNX1	RUNX1T1	RXRA	SCAF4	SETBP1	SETD2	SF1
SF3B1	SIN3A	SLX4	SMAD2	SMAD4	SMARCA1	SMARCA4	SMARCB1	SMC1A	SMC3
SMO	SOS1	SOX17	SOX2	SOX9	SPOP	SPTA1	SPTAN1	SRC	SRSF2
STAG2	STAT3	STK11	TAF1	TBL1XR1	TBX3	TCEB1	TCF12	TCF7L2	TET2
TGFBR2	TGIF1	THRAP3	TLR4	TMSB4X	TNFAIP3	TOP1	TOP2A	TP53	TPMT
TRAF3	TSC1	TSC2	TSHR	TXNIP	U2AF1	UGT1A1	UNCX	USP9X	VHL
WHSC1	WT1	XPO1	ZFHX3
